# Supplementary material for: Analysis of Processing Impact on Raspberries Based on Broad-Spectrum Metabolomics
Source: Metabolites. 2025 Jun 26;15(7):435. doi: 10.3390/metabo15070435 (PMC12301035; doi:10.3390/metabo15070435)
Supplement: Supplementary file 1 [file metabolites-15-00435-s001.zip]

Archive with 2 entries (2 files):
- metabolites-3666306-supplementary (2).pdf
- metabolites-3666306-supplementary Figure S1.png
